# Supplementary material for: Interferon-stimulated Viperin impairs Treg function in autoimmune thrombocytopenia
Source: Cell Commun Signal. 2025 Nov 20;23:500. doi: 10.1186/s12964-025-02511-6 (PMC12632067; doi:10.1186/s12964-025-02511-6)
Supplement: Supplementary file 3 — Supplementary Material 3. [file 12964_2025_2511_MOESM3_ESM.xlsx]

## Sheet: Sheet1
Table S1.Clinical information of patients
Number	Patient		Disease stages		C-reactive protein(mg/L, ref:0-6)	Duration of chronic patients (months)	Current Medications		Volume of blood collected (mL)
	Age(Year)	Gender	Newly diagnosed	Chronic			Glucocorticoid	Intravenous immunoglobulin
1	48	Female	P	Î	2.3	—	P	Î	3
2	47	Female	P	Î	6.5	—	Î	Î	3
3	49	Female	P	Î	3.4	—	P	Î	2
4	50	Female	P	Î	7.1	—	Î	Î	3
5	51	Female	P	Î	3.5	—	P	P	4
6	51	Female	P	Î	3.9	—	Î	Î	3
7	50	Female	P	Î	2.9	—	Î	Î	8
8	52	Male	P	Î	3.6	—	Î	Î	8
9	52	Male	P	Î	4.8	—	Î	Î	2
10	53	Male	P	Î	5.6	—	Î	Î	3
11	49	Male	P	Î	6.0	—	Î	Î	3
12	51	Male	P	Î	3.2	—	Î	Î	3
13	52	Male	P	Î	2.0	—	Î	Î	3
14	49	Male	P	Î	5.6	—	Î	Î	4
15	48	Female	Î	P	1.2	14	P	Î	2
16	49	Female	Î	P	2.6	25	P	P	3
17	50	Female	Î	P	1.6	13	P	P	4
18	51	Female	Î	P	1.9	14	P	P	4
19	52	Female	Î	P	2.1	15	P	Î	3
20	52	Female	Î	P	1.1	16	P	Î	3
21	53	Female	Î	P	2.5	20	P	Î	8
22	53	Male	Î	P	2.9	25	P	Î	8
23	51	Male	Î	P	2.8	30	P	Î	2
24	54	Male	Î	P	1.7	36	P	Î	4
25	54	Male	Î	P	1.6	39	P	P	3
26	50	Male	Î	P	1.56	45	P	P	3
27	50	Male	Î	P	3.2	46	P	P	2
28	52	Male	Î	P	4.5	47	P	Î	3
