# Supplementary material for: Interferon-stimulated Viperin impairs Treg function in autoimmune thrombocytopenia
Source: Cell Commun Signal. 2025 Nov 20;23:500. doi: 10.1186/s12964-025-02511-6 (PMC12632067; doi:10.1186/s12964-025-02511-6)
Supplement: Supplementary file 4 — Supplementary Material 4. [file 12964_2025_2511_MOESM4_ESM.xlsx]

## Sheet: Sheet1
Table S2. Primer sequences used for PCR amplification
Genes	Forward (5' → 3')	Reverse(5' → 3')
AIF1	tggagaaacttggagtcccc	ggcttttccttttctctcgct
ANXA1	atgcacagcgtcaacagatc	tcagttccaaggcccttcat
ANXA5	tgtggctctgatgaaaccct	acgtcatcttccaggcttga
CCR4	tcactgctgccttaatccca	tggtggactgcgtgtaagat
CD69	tggacttcagcccaaaatgc	cattccatgctgctgacctc
CD74	tgacagtcacctcccagaac	tgcatcacatggtcctctgt
CENPE	tcacttggagaaactgccca	agcagtctgtccataggcaa
CTLA4	acacgggactctacatctgc	cacattctggctctgttggg
ELF1	tcatcacagcccatgacagt	actgcgaggagaaaaggtca
FOXP1	cagcaacagtggcatctcat	aagggttaggctgacacaca
GBP2	tgcccactatgaacagcaga	actgggcccctaatttcctc
GREM2	cctcaagagtgactggtgca	ttcttgagtcggaagggtgg
GZMA	ggggcaggactcacaatagt	caaggccaaaggaagtgacc
HLA-DQA1	atttggaggttttgacccgc	tctgtgactgactgcccatt
HLA-DRA	catgacaaagcgctccaact	tggaacttgcggaaaaggtg
HLA-DRB1	tggtttctatccaggcagca	ttcagaccgtgctctccatt
IFI44L	gttgaaagatgcagccgtca	aaacgacacaccagttgctc
IFIT1	tggaccctgaaaaccctgaa	tctgtgaggacatgttggct
IFIT3	cacttgggcagactctcaga	aaacacaccttcgccctttc
IFNA2	caagtcaagctgctctgtgg	ggaggacagggatggtttca
IFNB1	tgctctcctgttgtgcttct	catagatggtcaatgcggcg
IFNG	tgcagagccaaattgtctcc	tgctttgcgttggacattca
IKZF2	aaaacaacatggatggcccc	gggctttgtttcctcttggg
IL10	gccaagccttgtctgagatg	aagaaatcgatgacagcgcc
IL12A	gccttcaccactcccaaaac	atggtaaacaggcctccact
IL17A	tgtgatctgggaggcaaagt	cccacggacaccagtatctt
IL2	caactcctgtcttgcattgc	tgtgagcatcctggtgagtt
IL2RA	aactctagccactcgtcctg	ataaaccatctgccccacca
IL4	tttgctgcctccaagaacac	gtcgagccgtttcaggaatc
IL7R	gtctatcgggaaggagccaa	tcatacattgctgccggttg
PDCD1	agcttctccaacacatcgga	ctctttgatctgcgccttgg
PELI1	cacgcaatgggttcacagaa	acggtaggagtgtgggaaag
RPL31	agaagggtggcgagaagaaa	gcccagacagctttgttgag
RPS27	tggatgtgaaatgcccagga	tagtgctgcttcctcctgaa
RPSA	gcccttgatgtcctgcaaat	tcagcagggttttcaatggc
RSAD2	ggcaagttggtgaggttctg	accacctcctcagcttttga
S100A4	accttccacaagtactcggg	atgcaggacaggaagacaca
S100A6	tcttccacaagtactccggc	tcctggaagttcacctcctg
STAT1	tgccaccatccgttttcatg	atattccccgactgagcctg
TCF7	gtgcacacttaaggagagcg	gccagtttgtctctgtggtg
TGFB1	ctttcctgcttctcatggcc	tccaggctccaaatgtaggg
TNF	gtcaacctcctctctgccat	ccaaagtagacctgcccaga
